# Supplementary material for: Population Explosions of Tiger Moth Lead to Lepidopterism Mimicking Infectious Fever Outbreaks
Source: PLoS One. 2016 Apr 13;11(4):e0152787. doi: 10.1371/journal.pone.0152787 (PMC4830441; doi:10.1371/journal.pone.0152787)
Supplement: S1 Dataset — Geographical coordinates of the study area that represents all the fourteen districts of Kerala where host plants infested with tiger moth caterpillars were recorded from July to September in the year 2009. We also confirm that the GPS coordinates contained with our supporting information files will not lead to the identification of any specific individuals. (XLS) [file pone.0152787.s001.xls]

## Sheet: Sheet1
		Number	GPS Code	Location
		1	Ad 1	N9 05.555 E76 45.197
		2	Ad 2	N9 07.260 E76 44.604
		3	Ad 3	N9 09.860 E76 43.174
		4	Ad 4	N9 09.165 E76 44.197
		5	Ad 5	N9 09.740 E76 42.514
		6	Ad 6	N9 09.922 E76 41.230
		7	Ad 7	N9 10.021 E76 40.614
		8	Adm	N10 03.945 E76 48.394
		9	Adm 1	N10 03.430 E76 48.314
		10	Adm 2	N10 03.462 E76 48.497
		11	Adm 3	N10 03.390 E76 49.084
		12	Adm 4	N10 02.784 E76 50.428
		13	Adu	N9 07.758 E76 48.927
		14	Adu 1	N9 08.008 E76 48.475
		15	Adu 2	N9 08.334 E76 48.063
		16	Adu 3	N9 08.520 E76 47.348
		17	Adu 4	N9 08.608 E76 47.026
		18	Adu 5	N9 08.708 E76 45.965
		19	Adu 6	N9 09.009 E76 45.221
		20	Adu 7	N9 09.028 E76 44.874
		21	Adu 8	N9 09.139 E76 44.342
		22	Adv	N11 29.029 E76 00.803
		23	Adv 1	N11 29.788 E76 01.289
		24	Adv 2	N11 29.374 E76 01.674
		25	Ak 1	N10 08.301 E76 21.203
		26	Ak 2	N10 11.686 E76 23.164
		27	Akd 1	N12 14.473 E75 22.860
		28	Akd 2	N12 13.975 E75 23.465
		29	Akd 5	N12 10.646 E75 27.846
		30	Akk	N10 43.146 E76 04.822
		31	Akm	N8 59.829 E76 55.467
		32	Akp	N11 03.801 E76 13.071
		33	Akp 1	N11 04.599 E76 13.005
		34	Akp 2	N11 05.092 E76 13.244
		35	Al 1	N10 06.700 E76 22.428
		36	Al 2	N10 06.416 E76 21.704
		37	Al 3	N10 07.116 E76 20.602
		38	Al 4	N10 07.732 E76 20.612
		39	Alkd	N12 11.221 E75 28.041
		40	Amkl	N11 19.617 E75 48.580
		41	Aml	N9 13.304 E76 42.811
		42	Aml 1	N9 13.668 E76 42.738
		43	Amtd	N11 51.589 E75 53.643
		44	An 1	N9 50.485 E76 47.339
		45	An 3	N9 51.406 E76 44.683
		46	Anl	N8 55.553 E76 54.217
		47	Anl 1	N8 57.208 E76 55.384
		48	Ar	N9 54.572 E76 35.014
		49	Ar 1	N9 53.431 E76 35.355
		50	Ar 2	N9 53.035 E76 35.527
		51	Ar 3	N9 52.533 E76 35.775
		52	Arg	N12 11.852 E75 27.848
		53	Ari	N8 50.100 E77 01.543
		54	Ark	N9 38.131 E76 36.393
		55	Ark 1	N9 40.581 E76 36.563
		56	Ark 2	N9 39.598 E76 36.714
		57	Ark 3	N9 38.885 E76 36.620
		58	Ark 4	N9 37.017 E76 36.261
		59	Arkd	N11 14.396 E76 02.798
		60	Atpy	N10 17.271 E76 33.083
		61	Av	N9 57.492 E76 37.475
		62	Avl	N11 33.871 E75 43.394
		63	Ayr	N8 55.461 E76 51.261
		64	Ayr 1	N8 54.599 E76 51.304
		65	Ayr 2	N8 54.246 E76 51.363
		66	Ayr 4	N8 54.120 E76 52.001
		67	Ayr 5	N8 54.585 E76 52.717
		68	Bal	N11 26.917 E75 48.780
		69	Bal 2	N11 26.714 E75 52.367
		70	Bpm	N8 55.692 E76 58.775
		71	Cal	N12 29.193 E75 03.521
		72	Cdl	N8 52.195 E76 52.438
		73	Cdl 1	N8 52.422 E76 52.165
		74	Cdl 2	N8 52.803 E76 52.025
		75	Cg 1	N9 17.559 E76 38.698
		76	Cg 11	N9 19.511 E76 37.581
		77	Cg 12	N9 19.182 E76 37.285
		78	Cg 13	N9 17.536 E76 39.481
		79	Cg 14	N9 17.416 E76 40.108
		80	Cg 2	N9 18.466 E76 37.355
		81	Cg 3	N9 19.562 E76 36.518
		82	Cg 4	N9 20.426 E76 35.979
		83	Cg 5	N9 21.242 E76 35.493
		84	Cg 6	N9 19.636 E76 40.682
		85	Cg 7	N9 19.959 E76 40.244
		86	Cg 9	N9 19.686 E76 38.462
		87	Ch	N10 08.092 E76 28.094
		88	Ch 1	N9 27.623 E76 32.007
		89	Ch 2	N9 26.643 E76 32.454
		90	Ch 3	N9 25.766 E76 32.680
		91	Ch 4	N9 24.212 E76 33.686
		92	Cha	N9 12.934 E76 45.737
		93	Che	N9 13.869 E76 43.132
		94	Chi 1	N12 20.382 E75 17.454
		95	Chi 2	N12 19.585 E75 17.276
		96	Chi 3	N12 19.455 E75 18.005
		97	Chi 4	N12 19.419 E75 18.527
		98	Chi 5	N12 19.789 E75 19.378
		99	Chi 7	N12 20.029 E75 20.222
		100	Chi 8	N12 19.553 E75 21.111
		101	Chi 9	N12 19.056 E75 21.629
		102	Chk	N10 55.770 E76 13.647
		103	Chl	N10 17.581 E76 20.147
		104	Chl 1	N10 19.508 E76 19.406
		105	Chlr	N10 36.417 E76 29.701
		106	Chmd	N11 45.762 E75 32.731
		107	Cho	N11 12.909 E76 13.426
		108	Cho 1	N11 13.603 E76 12.692
		109	Cho 2	N11 14.794 E76 12.189
		110	Chp	N10 30.209 E76 09.958
		111	Chpl	N9 41.474 E76 38.239
		112	Chr	N11 37.256 E75 34.700
		113	Chry	N9 27.102 E76 32.771
		114	Chs	N10 44.717 E76 05.992
		115	Chv	N9 31.676 E76 31.082
		116	Chv 1	N9 30.961 E76 31.528
		117	Ci 1	N9 20.105 E76 55.836
		118	Ci 2	N9 20.182 E76 56.448
		119	Ci 3	N9 20.017 E76 56.782
		120	Ci 4	N9 19.998 E76 54.523
		121	Ci 5	N9 19.770 E76 53.779
		122	Ci 6	N9 19.449 E76 52.712
		123	Ci 7	N9 20.331 E76 51.358
		124	Ci 8	N9 20.491 E76 50.904
		125	Ckd	N11 09.717 E76 13.782
		126	Ckd 1	N11 10.626 E76 14.050
		127	Ckl 1	N12 29.722 E75 03.408
		128	Cku	N11 17.269 E76 14.383
		129	Clm	N9 35.644 E76 28.002
		130	Cma	N9 39.068 E76 46.654
		131	Cni	N11 08.340 E76 07.047
		132	Cpa	N12 16.630 E75 21.947
		133	Cpa 1	N12 18.008 E75 21.943
		134	Cpa 2	N12 17.084 E75 22.089
		135	Cpa 4	N12 15.539 E75 21.952
		136	Cpi	N10 21.351 E76 07.692
		137	Csy 1	N11 56.873 E75 37.621
		138	Ctl	N9 40.284 E76 24.828
		139	Cv	N9 49.556 E76 44.432
		140	Cvr	N12 12.693 E75 09.773
		141	Drka	N11 45.058 E76 00.252
		142	Ed	N9 21.303 E76 47.943
		143	Eda	N10 22.522 E76 07.397
		144	Edmr	N9 44.742 E76 45.698
		145	Edmr 1	N9 45.883 E76 45.804
		146	Edn	N11 12.977 E76 08.471
		147	Edn 1	N11 12.718 E76 08.346
		148	Edn 2	N11 11.429 E76 08.002
		149	Edp	N10 05.200 E76 18.235
		150	Edp 1	N10 02.679 E76 18.084
		151	Edr	N11 55.712 E75 30.852
		152	Edv	N10 16.325 E76 26.234
		153	Ehm 1	N9 10.280 E76 46.430
		154	Ehm 2	N9 09.059 E76 46.301
		155	Ehm 3	N9 08.636 E76 46.166
		156	Ehr	N11 54.281 E75 26.919
		157	Ekm	N9 58.003 E76 16.885
		158	Elp	N11 55.702 E75 32.553
		159	Elv	N9 15.803 E76 42.789
		160	Elv 1	N9 14.983 E76 44.188
		161	Em 1	N9 28.976 E76 50.861
		162	Em 2	N9 29.833 E76 50.685
		163	Em 3	N9 27.807 E76 48.109
		164	Em 4	N9 28.862 E76 51.120
		165	Em 5	N9 29.221 E76 52.296
		166	Em 6	N9 27.810 E76 50.473
		167	Enga	N11 28.855 E75 58.774
		168	Ent	N9 06.962 E76 45.633
		169	Err	N8 56.121 E76 56.895
		170	Et 4	N9 42.488 E76 33.256
		171	Et 5	N9 42.297 E76 33.299
		172	Et 6	N9 41.374 E76 33.516
		173	Et 7	N9 40.947 E76 33.453
		174	Etm 1	N9 39.656 E76 33.028
		175	Etm 2	N9 37.869 E76 32.543
		176	Etmr	N9 40.087 E76 33.318
		177	Etp	N9 42.690 E76 41.956
		178	Etp 11	N9 43.499 E76 46.540
		179	Etp 12	N9 40.294 E76 46.821
		180	Etp 2	N9 42.118 E76 43.466
		181	Etp 5	N9 42.025 E76 45.484
		182	Etp 7	N9 41.129 E76 46.902
		183	Etp 8	N9 40.394 E76 47.767
		184	Etp 9	N9 41.754 E76 47.023
		185	Ev 1	N9 22.971 E76 38.266
		186	Ev 2	N9 22.837 E76 38.591
		187	Evpr	N9 22.996 E76 38.552
		188	Ijka	N10 20.355 E76 16.947
		189	Ikp	N11 10.668 E75 53.679
		190	Ilk	N9 35.450 E76 29.280
		191	Ilk 1	N9 35.636 E76 28.760
		192	In	N9 47.223 E76 43.800
		193	Ir5	N10 06.751 E76 30.819
		194	Ity 1	N11 58.568 E75 39.786
		195	K 1	N9 53.164 E76 41.765
		196	K 2	N9 52.863 E76 42.057
		197	K 3	N9 52.526 E76 42.392
		198	K 5	N9 50.646 E76 41.070
		199	Ka 1	N9 18.362 E76 46.391
		200	Kad	N10 56.634 E76 02.566
		201	Kak	N11 10.217 E76 07.902
		202	Kaka	N11 55.525 E75 42.796
		203	Kakr	N11 23.547 E75 49.472
		204	Kal	N10 10.544 E76 25.362
		205	Kam	N9 35.530 E76 26.602
		206	Kam 1	N9 35.692 E76 25.826
		207	Kam 2	N9 36.709 E76 26.008
		208	Kan	N11 52.407 E75 23.378
		209	Kan 1	N11 53.242 E75 22.292
		210	Kap	N10 55.124 E76 12.805
		211	Kar	N10 13.512 E76 22.516
		212	Kb	N9 22.439 E76 38.858
		213	Kb 1	N9 16.133 E76 48.451
		214	Kb 2	N9 15.653 E76 48.500
		215	Kb 3	N9 14.878 E76 49.173
		216	Kb 4	N9 16.090 E76 47.911
		217	Kch	N9 28.299 E76 31.738
		218	Kd 1	N9 49.760 E76 46.292
		219	Kda	N11 54.760 E75 27.352
		220	Kdg	N10 14.153 E76 11.640
		221	Kdg 1	N10 12.925 E76 12.111
		222	Kdgr	N9 33.996 E76 42.391
		223	Kdk	N8 48.069 E76 55.658
		224	Kdk 1	N8 50.743 E76 54.743
		225	Kdn	N9 30.487 E76 43.574
		226	Kdn 1	N9 30.927 E76 42.888
		227	Kdr	N9 17.721 E76 41.345
		228	Kdr 1	N9 16.910 E76 41.819
		229	Kdy	N11 08.361 E75 58.770
		230	Kdy 1	N11 08.676 E75 57.996
		231	Kee	N9 12.918 E76 42.966
		232	Kela	N11 53.754 E75 48.279
		233	Kfr 1	N10 32.232 E76 20.037
		234	Kg	N10 03.774 E76 37.255
		235	Kg 1	N10 02.487 E76 36.863
		236	Kg 2	N9 59.958 E76 35.972
		237	Kg 3	N10 03.977 E76 37.843
		238	Kgh	N9 32.016 E76 39.807
		239	Kgh 1	N9 31.577 E76 38.660
		240	Kgm	N9 55.400 E76 42.462
		241	Kgm 2	N9 56.571 E76 42.581
		242	Kgm 3	N9 57.027 E76 42.450
		243	Kgm 4	N9 57.772 E76 42.642
		244	Kgm 5	N9 58.769 E76 42.596
		245	Khd	N12 18.691 E75 05.644
		246	Khd 1	N12 19.668 E75 05.460
		247	Khd 2	N12 19.673 E75 05.464
		248	Khd 3	N12 20.957 E75 05.857
		249	Kir	N12 11.460 E75 10.242
		250	Kiz	N10 01.938 E76 26.200
		251	Kj	N9 49.024 E76 48.851
		252	Kjd	N11 55.146 E75 27.921
		253	Kjm	N9 50.332 E76 25.137
		254	Kjnd	N10 48.040 E76 45.477
		255	Kjp 1	N9 31.593 E76 46.976
		256	Kjp 2	N9 31.977 E76 47.320
		257	Kjp 3	N9 32.322 E76 47.399
		258	Kjp 4	N9 33.103 E76 47.510
		259	Kjrd	N11 44.419 E75 54.864
		260	Kk	N9 55.790 E76 40.043
		261	Kk 1	N9 55.328 E76 40.665
		262	Kka	N10 00.505 E76 18.971
		263	Kka 1	N10 01.362 E76 20.498
		264	Kka 2	N10 01.343 E76 21.249
		265	Kkd U	N11 08.286 E75 53.652
		266	Kkl	N9 31.895 E76 30.716
		267	Kklm	N9 51.350 E76 35.621
		268	Kklm 1	N9 50.568 E76 35.513
		269	Kklm 10	N9 53.040 E76 39.921
		270	Kklm 12	N9 52.779 E76 41.476
		271	Kklm 2	N9 49.783 E76 35.586
		272	Kklm 3	N9 49.477 E76 35.067
		273	Kklm 4	N9 53.010 E76 35.710
		274	Kklm 5	N9 52.895 E76 36.162
		275	Kklm 6	N9 52.793 E76 36.709
		276	Kklm 7	N9 53.254 E76 37.197
		277	Kklm 8	N9 53.230 E76 37.855
		278	Kklm 9	N9 53.147 E76 39.385
		279	Kkm	N10 37.355 E76 06.584
		280	Kkm 1	N10 39.022 E76 04.193
		281	Kkm 3	N10 41.055 E76 05.239
		282	Kkr	N9 28.519 E76 46.186
		283	Kkr 1	N9 29.170 E76 45.499
		284	Kktn	N10 57.256 E76 19.312
		285	Kla	N8 43.990 E76 54.496
		286	Kla 1	N8 44.515 E76 54.843
		287	Kla 2	N8 44.856 E76 55.137
		288	Kla 3	N8 44.837 E76 55.466
		289	Kla 4	N8 45.005 E76 56.210
		290	Kla 5	N8 45.499 E76 56.399
		291	Klch	N11 41.115 E75 40.528
		292	Kli	N11 55.312 E75 28.835
		293	Klkd	N11 45.082 E75 37.646
		294	Kll	N11 58.148 E75 21.670
		295	Klmd	N9 15.139 E76 34.051
		296	Klpr	N10 39.222 E76 34.136
		297	Klptn	N10 13.535 E76 28.057
		298	Klr	N9 59.307 E76 42.712
		299	Klr 1	N9 59.882 E76 42.734
		300	Kly	N11 27.685 E75 40.558
		301	Kmh	N9 27.536 E76 42.635
		302	Kmm	N11 55.853 E75 31.842
		303	Kmpl	N11 45.220 E75 30.910
		304	Knu	N10 45.614 E76 07.569
		305	Knu 1	N10 45.807 E76 08.274
		306	Ko 1	N9 01.268 E76 50.657
		307	Ko 2	N9 00.638 E76 49.037
		308	Ko 3	N9 00.306 E76 47.284
		309	Ko 4	N9 00.973 E76 47.091
		310	Ko 5	N9 01.698 E76 47.035
		311	Ko 6	N9 03.129 E76 46.220
		312	Ko 7	N8 59.898 E76 46.959
		313	Kod	N9 11.027 E76 46.273
		314	Kodn	N10 10.334 E76 29.643
		315	Kodv	N11 23.448 E75 55.318
		316	Kol	N11 09.452 E75 56.980
		317	Koo	N10 01.902 E76 42.518
		318	Kop	N10 46.364 E76 09.495
		319	Kop 1	N10 46.937 E76 10.082
		320	Kp 1	N9 33.641 E76 48.563
		321	Kp 2	N9 32.715 E76 49.028
		322	Kp 3	N9 31.587 E76 49.579
		323	Kp 4	N9 34.194 E76 48.924
		324	Kp 5	N9 33.581 E76 47.586
		325	Kp 6	N9 33.256 E76 47.218
		326	Kp 7	N9 33.842 E76 46.025
		327	Kpd	N9 37.042 E76 46.657
		328	Kpm	N11 09.879 E75 56.075
		329	Kpy	N11 28.850 E75 59.800
		330	Kr 1	N9 51.488 E76 41.478
		331	Kr 2	N9 50.793 E76 40.726
		332	Kr 3	N9 49.576 E76 40.792
		333	Kr 4	N9 49.039 E76 41.110
		334	Kr 5	N9 47.690 E76 41.290
		335	Krl	N12 10.145 E75 27.756
		336	Krl 2	N12 09.226 E75 27.201
		337	Krm	N9 27.529 E76 33.256
		338	Krp	N12 08.870 E75 26.626
		339	Krp 1	N12 08.562 E75 26.462
		340	Krp 2	N12 07.982 E75 26.300
		341	Krp 3	N12 07.659 E75 25.691
		342	Krt	N10 15.563 E76 21.713
		343	Kru	N9 30.182 E76 38.465
		344	Kru 1	N9 29.703 E76 37.757
		345	Kru 2	N9 30.256 E76 38.810
		346	Kru 3	N9 29.829 E76 38.476
		347	Kru 4	N9 28.406 E76 38.451
		348	Krv	N8 59.041 E76 55.503
		349	Krv 1	N8 59.351 E76 55.478
		350	Ksd	N12 30.571 E74 59.778
		351	Kt 1	N9 35.856 E76 31.670
		352	Kt 10	N9 31.678 E76 31.087
		353	Kt 2	N9 37.433 E76 32.294
		354	Kt 3	N9 37.807 E76 31.797
		355	Kt 4	N9 37.923 E76 31.283
		356	Kt 5	N9 38.114 E76 31.575
		357	Kt 6	N9 38.481 E76 31.970
		358	Kt 7	N9 38.891 E76 31.329
		359	Kt 8	N9 34.982 E76 31.389
		360	Kt 9	N9 33.589 E76 30.929
		361	Ktdi	N11 39.561 E75 44.572
		362	Ktk	N10 59.675 E75 58.406
		363	Ktla	N9 33.876 E76 39.929
		364	Ktm	N9 35.327 E76 32.188
		365	Ktm 1	N9 35.339 E76 33.387
		366	Ktp	N10 52.147 E76 03.170
		367	Ktt	N9 34.764 E76 31.181
		368	Ktt 1	N9 33.908 E76 31.061
		369	Kty	N10 49.700 E76 01.115
		370	Ktyr	N11 52.678 E75 51.190
		371	Ku	N9 46.645 E76 43.426
		372	Kuc	N9 30.164 E76 31.462
		373	Kul	N8 55.907 E77 00.248
		374	Kul 1	N8 55.543 E77 00.891
		375	Kul 2	N8 55.236 E77 02.108
		376	Kul 3	N8 54.378 E77 03.355
		377	Kul 5	N8 53.513 E77 02.936
		378	Kul 6	N8 52.362 E77 02.915
		379	Kulm	N10 44.105 E76 36.921
		380	Kum	N8 46.666 E76 57.130
		381	Kumm	N11 20.319 E75 53.861
		382	Kup	N9 11.968 E76 41.453
		383	Kup 1	N9 12.034 E76 40.797
		384	Kup 2	N9 12.031 E76 41.933
		385	Kur	N9 46.556 E76 34.418
		386	Kut 1	N11 27.480 E75 53.466
		387	kut 10	N11 34.453 E75 48.891
		388	Kut 4	N11 30.726 E75 53.216
		389	Kut 6	N11 31.806 E75 53.296
		390	Kut 8	N11 32.253 E75 50.757
		391	Kuth	N10 34.413 E76 23.226
		392	Kv	N9 45.679 E76 33.841
		393	Kv 1	N9 44.814 E76 33.659
		394	Kv 2	N9 43.504 E76 33.672
		395	Kv 3	N9 42.804 E76 33.512
		396	Kvnr	N11 11.737 E76 03.850
		397	Ky 1	N9 15.540 E76 47.133
		398	Ky 2	N9 13.975 E76 51.216
		399	Ky 3	N9 12.717 E76 53.027
		400	Ky 4	N9 14.747 E76 50.813
		401	Ky 5	N9 09.338 E76 51.265
		402	Kz 1	N9 21.864 E76 39.917
		403	Kz 10	N9 19.602 E76 41.200
		404	Kz 2	N9 21.454 E76 40.386
		405	Kz 3	N9 20.294 E76 41.875
		406	Kz 4	N9 20.127 E76 42.536
		407	Kz 5	N9 18.606 E76 43.621
		408	Kz 6	N9 19.289 E76 42.892
		409	Kz 7	N9 20.479 E76 43.583
		410	Kz 8	N9 19.804 E76 42.543
		411	Kz 9	N9 19.640 E76 41.845
		412	Lm	N9 48.816 E76 45.013
		413	M 2	N9 50.553 E76 44.632
		414	M 5	N9 51.288 E76 44.104
		415	M 7	N9 52.038 E76 43.581
		416	M 8	N9 51.509 E76 43.659
		417	Ma	N9 49.146 E76 41.034
		418	Mad	N8 48.979 E77 00.693
		419	Mad 1	N8 47.394 E77 00.903
		420	Mah	N11 42.280 E75 32.020
		421	Mal	N9 14.307 E76 47.952
		422	Mam	N9 25.862 E76 47.945
		423	Man	N9 29.614 E76 45.027
		424	Man 1	N9 29.580 E76 44.675
		425	Man 2	N9 29.996 E76 44.432
		426	Man 5	N9 28.935 E76 44.493
		427	Man 6	N9 29.056 E76 44.633
		428	Man 7	N9 29.576 E76 44.667
		429	Man 8	N9 29.697 E76 45.071
		430	Man 9	N9 30.252 E76 45.074
		431	Mank	N10 46.297 E76 29.991
		432	Manr	N10 59.609 E76 28.104
		433	Mbd	N11 14.458 E76 10.567
		434	Mbd 1	N11 15.452 E76 11.930
		435	Mbd 2	N11 15.131 E76 11.080
		436	Mbd 3	N11 13.690 E76 09.184
		437	Mbd 4	N11 14.084 E76 09.887
		438	Mchl	N9 41.537 E76 41.275
		439	Mdg	N11 58.586 E75 22.343
		440	Mdk 1	N9 30.114 E76 52.857
		441	Mdk 2	N9 31.070 E76 53.357
		442	Mdk 3	N9 31.934 E76 53.138
		443	Mdk 4	N9 32.638 E76 52.672
		444	Mdk 5	N9 32.951 E76 52.350
		445	Mdk 6	N9 33.664 E76 51.212
		446	Mdk 7	N9 34.177 E76 50.439
		447	Mdm	N9 21.655 E76 47.329
		448	Mdm 1	N9 21.505 E76 47.356
		449	Mdp	N12 00.131 E75 22.168
		450	Mdr	N10 35.713 E76 09.051
		451	Me	N9 55.710 E76 34.718
		452	Mj	N9 23.119 E76 35.181
		453	Mji	N11 07.529 E76 07.067
		454	Mji 4	N11 07.032 E76 04.826
		455	Mjri	N11 04.872 E76 07.511
		456	Mkk 1	N9 18.834 E76 36.328
		457	Mkk 2	N9 18.463 E76 35.655
		458	Mkk 3	N9 18.168 E76 35.212
		459	Mkk 4	N9 17.606 E76 35.173
		460	Mkk 5	N9 16.682 E76 35.188
		461	Mkk 6	N9 16.377 E76 35.228
		462	Mkk 7	N9 15.275 E76 35.224
		463	Mkk 8	N9 14.195 E76 35.278
		464	Mklm	N10 11.444 E76 26.954
		465	Mkm	N9 15.933 E76 43.210
		466	Mkm 1	N9 15.206 E76 44.961
		467	Mkn	N10 11.111 E76 12.260
		468	Mkn 1	N10 10.712 E76 12.565
		469	Mknr	N10 13.024 E76 24.628
		470	ML	N11 27.274 E75 57.865
		471	Mla	N9 27.766 E76 31.887
		472	Mlp 3	N9 27.414 E76 40.466
		473	Mm 1	N9 46.871 E76 45.810
		474	Mmu	N9 29.081 E76 36.586
		475	Mn 1	N9 55.285 E76 40.787
		476	Mnr	N10 02.801 E76 31.986
		477	Mny	N10 31.891 E76 15.585
		478	Mny 2	N10 32.773 E76 17.444
		479	Mo	N9 48.292 E76 34.507
		480	Mo 1	N9 47.715 E76 34.409
		481	Mo 2	N9 47.014 E76 34.678
		482	Mog	N11 08.160 E76 01.480
		483	Mor	N11 08.025 E76 00.881
		484	Mor 1	N11 07.800 E76 00.547
		485	Mp 3	N9 59.534 E76 34.493
		486	Mp 5	N9 58.231 E76 36.495
		487	Mpd	N11 07.622 E76 14.036
		488	Mpd 1	N11 08.281 E76 14.274
		489	Mpl	N9 26.945 E76 39.529
		490	Mpl 1	N9 27.136 E76 39.804
		491	Mpl 2	N9 27.166 E76 40.126
		492	Mpy	N9 25.843 E76 35.460
		493	Mpy 1	N9 26.081 E76 36.990
		494	Mpy 2	N9 25.981 E76 37.556
		495	Mpy 3	N9 26.067 E76 37.978
		496	Mpy 4	N9 26.682 E76 39.508
		497	Mpy 5	N9 26.209 E76 40.037
		498	Mpy 7	N9 25.438 E76 40.571
		499	Mr 2	N9 19.558 E76 31.940
		500	Mrcd	N9 35.027 E76 35.086
		501	Mrd 2	N9 35.372 E76 34.819
		502	Mtdy	N11 49.879 E75 58.356
		503	Mtr	N11 55.949 E75 34.637
		504	Mukm	N11 20.116 E75 59.115
		505	Mun	N11 53.650 E75 24.571
		506	Mv 11	N9 57.780 E76 34.742
		507	Mv 12	N9 56.131 E76 34.530
		508	Mvk 8	N9 14.963 E76 32.114
		509	Mvl	N12 20.814 E75 06.089
		510	Mvl 1	N12 21.022 E75 05.858
		511	My	N9 46.899 E76 44.214
		512	My 2	N9 19.082 E76 47.998
		513	My 3	N9 18.612 E76 48.237
		514	My 4	N9 17.031 E76 47.877
		515	Nai	N12 30.882 E75 01.465
		516	Nan	N8 41.858 E77 01.478
		517	Nb 1	N11 15.790 E76 12.235
		518	Nb 2	N11 16.369 E76 13.211
		519	Nbr	N11 15.047 E76 12.182
		520	Ndd	N8 41.398 E77 01.188
		521	Ndd 1	N8 40.553 E77 01.386
		522	Ndd 2	N8 39.706 E77 01.635
		523	Ndd 3	N8 38.552 E77 01.139
		524	Ndd 4	N8 37.812 E77 00.418
		525	Ndd 5	N8 37.201 E76 59.894
		526	Ndd 6	N8 36.672 E76 59.954
		527	Ndd 7	N8 36.215 E76 59.973
		528	Ndk	N9 30.530 E76 40.087
		529	Ndp	N9 27.860 E76 38.195
		530	Ndp 1	N9 27.482 E76 38.467
		531	Ndp 2	N9 27.245 E76 38.799
		532	Ndpm	N11 41.416 E75 39.033
		533	Ngv	N11 55.705 E75 32.905
		534	Nkm	N9 33.305 E76 30.807
		535	Nkm 1	N9 32.834 E76 30.830
		536	Nl	N10 04.337 E76 35.856
		537	Nld	N10 00.907 E76 31.398
		538	Nlkp	N11 17.745 E76 00.147
		539	Nlm	N10 03.464 E76 40.100
		540	Nlm 1	N10 03.529 E76 39.172
		541	Nly	N10 23.177 E76 17.360
		542	No 1	N9 10.544 E76 38.072
		543	Npr	N12 11.948 E75 27.072
		544	Nrm 1	N10 02.973 E76 45.869
		545	Nrm 2	N10 03.288 E76 45.893
		546	Nrm 3	N10 03.433 E76 46.583
		547	Nrm 4	N10 03.927 E76 46.279
		548	Nrm 5	N10 03.994 E76 46.936
		549	Nrm 6	N10 03.863 E76 47.347
		550	Nvlp	N11 44.470 E75 50.614
		551	Od	N10 05.631 E76 33.532
		552	Odl	N12 24.078 E75 12.147
		553	Odl 1	N12 23.189 E75 12.704
		554	Om	N9 52.463 E76 43.391
		555	Omsy	N11 22.618 E75 57.339
		556	Oon	N10 02.982 E76 42.878
		557	Oon 1	N10 02.977 E76 43.191
		558	Oon 2	N10 03.012 E76 43.936
		559	Oon 3	N10 03.030 E76 44.843
		560	Oon 4	N10 03.082 E76 42.568
		561	Orv	N9 36.507 E76 36.030
		562	Orv 1	N9 36.369 E76 35.695
		563	Ot 1	N9 22.009 E76 37.727
		564	Ot 2	N9 21.578 E76 37.678
		565	Ot 3	N9 21.121 E76 37.383
		566	Ot 4	N9 20.646 E76 37.242
		567	Ot 5	N9 20.272 E76 36.400
		568	Otpm	N10 46.214 E76 22.886
		569	Ou 1	N9 14.901 E76 44.819
		570	Ou 2	N9 14.704 E76 45.376
		571	P 1	N9 42.813 E76 41.264
		572	P 2	N9 46.148 E76 41.785
		573	Pa 10	N9 43.230 E76 41.489
		574	Pa 11	N9 40.834 E76 36.317
		575	Pa 12	N9 42.214 E76 39.668
		576	Pa 2	N9 40.358 E76 33.941
		577	Pa 3	N9 40.466 E76 35.639
		578	Pa 4	N9 41.209 E76 36.944
		579	Pa 5	N9 41.903 E76 38.991
		580	Pa 6	N9 42.386 E76 40.215
		581	Pa 7	N9 45.414 E76 42.090
		582	Pa 9	N9 43.997 E76 41.562
		583	Pad	N11 01.253 E76 13.874
		584	Pah 1	N9 30.488 E76 45.724
		585	Pah 2	N9 30.469 E76 46.262
		586	Pah 3	N9 30.719 E76 46.833
		587	Pai	N10 00.590 E76 42.632
		588	Pai 1	N10 01.047 E76 42.802
		589	Pal	N8 46.754 E77 01.298
		590	Pal 1	N8 46.385 E77 01.493
		591	Pal 2	N8 45.545 E77 01.348
		592	Pal 4	N8 45.098 E77 01.372
		593	Pal 5	N8 43.218 E77 01.632
		594	Pan	N10 06.066 E76 17.062
		595	Pan 1	N10 06.139 E76 17.990
		596	Pat	N10 01.593 E76 26.795
		597	Pat 1	N10 01.436 E76 28.751
		598	Payy	N11 33.388 E75 36.688
		599	Pb 2	N11 30.850 E75 46.353
		600	Pbl	N10 42.018 E76 05.529
		601	Pbl 1	N10 42.761 E76 05.683
		602	Pbl 2	N10 43.647 E76 05.604
		603	Pbm	N11 26.728 E75 47.564
		604	Pbr	N10 06.951 E76 28.985
		605	Pbr 1	N10 06.970 E76 27.468
		606	Pbr 2	N10 07.204 E76 26.237
		607	Pbr 3	N10 06.729 E76 25.561
		608	Pd 1	N9 11.168 E76 42.574
		609	Pd 2	N9 13.199 E76 40.752
		610	Pd 3	N9 14.955 E76 40.065
		611	Pd 4	N9 13.722 E76 36.611
		612	Pd 5	N9 13.598 E76 36.884
		613	Pd 6	N9 13.560 E76 37.061
		614	Pd 7	N9 13.883 E76 38.395
		615	Pd 8	N9 13.839 E76 39.105
		616	Pd 9	N9 13.455 E76 40.246
		617	Pdd	N11 05.598 E76 13.422
		618	Pdd 1	N11 05.997 E76 13.597
		619	Pdl	N9 11.349 E76 39.604
		620	Pdl 1	N9 11.703 E76 40.436
		621	Pdl 2	N9 12.804 E76 40.774
		622	Per	N11 10.323 E75 55.035
		623	Pevr	N11 54.146 E75 43.813
		624	Pjr	N9 40.357 E76 48.300
		625	Pjr 2	N9 40.780 E76 47.285
		626	Pkd	N9 37.846 E76 46.616
		627	Pkld	N10 47.985 E76 38.215
		628	Pklm	N11 43.925 E75 48.959
		629	Pkrz	N9 57.911 E76 25.120
		630	Pl 1	N9 22.989 E76 40.219
		631	Pl 2	N9 21.984 E76 40.537
		632	Plc	N9 27.204 E76 47.729
		633	Plc 1	N9 27.786 E76 46.994
		634	Plr	N9 00.581 E76 55.779
		635	Pm 1	N9 08.060 E76 51.229
		636	Pm 2	N9 07.449 E76 51.108
		637	Pm 3	N9 05.735 E76 51.130
		638	Pm 4	N9 05.020 E76 52.362
		639	Pma 1	N10 57.805 E76 13.649
		640	Pma 2	N10 58.991 E76 13.247
		641	Pma 3	N11 00.465 E76 13.215
		642	Pmdy	N9 34.105 E76 38.521
		643	Pmdy 1	N9 33.829 E76 39.113
		644	Pml	N10 54.069 E76 11.626
		645	Pmoi	N9 58.599 E76 30.354
		646	Pmra	N11 42.329 E75 47.947
		647	Pnd	N9 30.545 E76 41.439
		648	Pnd 1	N9 30.326 E76 40.747
		649	Png	N10 16.327 E76 10.532
		650	Pnur	N11 45.499 E75 34.423
		651	Pon	N9 33.835 E76 45.513
		652	Pon 1	N9 33.891 E76 44.687
		653	Pon 2	N9 34.168 E76 43.199
		654	Pon 3	N9 35.599 E76 44.118
		655	Pon 4	N9 36.485 E76 44.020
		656	Pon 5	N9 37.279 E76 44.048
		657	Pon 6	N9 37.783 E76 43.771
		658	Pot	N11 02.907 E76 13.864
		659	Pps 1	N11 57.330 E75 21.334
		660	Ppy	N9 28.854 E76 33.927
		661	Ppy 1	N9 29.233 E76 34.295
		662	Ppy 2	N9 30.394 E76 34.308
		663	Ppy 3	N9 33.040 E76 33.749
		664	Ppy 4	N9 34.041 E76 34.031
		665	Ppy 5	N9 34.553 E76 33.297
		666	Pr 1	N10 03.688 E76 30.404
		667	Pram	N9 15.007 E76 47.117
		668	Pram 1	N9 15.123 E76 47.393
		669	Pram 2	N9 14.842 E76 47.682
		670	Pry	N12 04.350 E75 17.208
		671	Pry 1	N12 04.149 E75 17.969
		672	Pt 1	N9 16.476 E76 47.654
		673	Pt 11	N9 16.828 E76 45.008
		674	Pt 2	N9 15.540 E76 47.135
		675	Pt 3	N9 15.942 E76 48.765
		676	Pt 4	N9 17.360 E76 47.052
		677	Pt 5	N9 15.224 E76 45.690
		678	Pt 6	N9 13.924 E76 45.232
		679	Pt 7	N9 18.062 E76 43.792
		680	Pt 8	N9 16.458 E76 45.830
		681	Pt 9	N9 15.847 E76 46.701
		682	Ptb	N10 48.560 E76 11.214
		683	Ptb 1	N10 49.882 E76 11.218
		684	Ptb 2	N10 51.245 E76 11.211
		685	Ptp	N9 01.851 E76 51.002
		686	Ptp 1	N9 02.293 E76 51.211
		687	Ptp 10	N9 07.457 E76 49.116
		688	Ptp 2	N9 02.606 E76 51.332
		689	Ptp 3	N9 03.431 E76 51.368
		690	Ptp 4	N9 04.285 E76 51.377
		691	Ptp 5	N9 04.641 E76 51.364
		692	Ptp 7	N9 05.769 E76 50.733
		693	Ptp 8	N9 06.056 E76 50.303
		694	Ptp 9	N9 06.728 E76 49.644
		695	Ptr	N11 54.995 E75 21.526
		696	Ptr 1	N11 55.803 E75 21.178
		697	Pu 1	N9 02.994 E76 55.102
		698	Pu 2	N9 02.318 E76 55.425
		699	Pu 3	N9 01.694 E76 55.542
		700	Pu 4	N9 01.004 E76 56.106
		701	Pu 5	N9 01.139 E76 54.815
		702	Pu 6	N9 01.323 E76 53.803
		703	Pu 7	N9 01.655 E76 52.562
		704	Pu 8	N9 01.674 E76 51.338
		705	Pua	N10 56.574 E76 00.043
		706	Pun	N11 26.179 E75 54.103
		707	Pun 1	N11 25.907 E75 54.452
		708	Pup	N12 03.472 E75 22.525
		709	Pupt	N11 09.223 E76 05.319
		710	Pur	N9 23.155 E76 38.746
		711	Pur 1	N9 23.330 E76 39.065
		712	Pur 2	N9 23.555 E76 39.271
		713	Pur 3	N9 23.927 E76 39.547
		714	Pur 4	N9 24.224 E76 39.870
		715	Pvr	N10 09.868 E76 12.822
		716	Pvra	N9 40.713 E76 41.753
		717	Pya	N12 24.049 E75 05.838
		718	Pyy	N12 05.947 E75 14.150
		719	Pyy 1	N12 07.090 E75 13.034
		720	Qly	N11 27.612 E75 40.684
		721	Ra	N9 23.460 E76 34.360
		722	Ra 1	N9 23.676 E76 47.652
		723	Ra 2	N9 24.918 E76 47.778
		724	Ra 3	N9 24.039 E76 47.704
		725	Ra 4	N9 22.972 E76 46.944
		726	Ra 5	N9 22.961 E76 46.931
		727	Ra 6	N9 21.729 E76 46.647
		728	Ra 7	N9 20.939 E76 45.843
		729	Ra 8	N9 20.601 E76 45.235
		730	Ra 9	N9 20.755 E76 44.712
		731	Rmr	N9 13.989 E76 42.632
		732	Rmr 1	N9 14.569 E76 42.604
		733	Rnn 1	N9 22.861 E76 44.767
		734	Rnn 2	N9 22.752 E76 45.005
		735	Rnn 3	N9 22.703 E76 45.383
		736	Rnn 4	N9 22.851 E76 46.378
		737	Rnn 5	N9 22.855 E76 45.794
		738	Rnn 6	N9 22.930 E76 46.657
		739	Rp	N9 49.343 E76 40.129
		740	Rp 3	N9 47.853 E76 38.738
		741	Rp 4	N9 48.141 E76 37.156
		742	Rp 5	N9 47.841 E76 36.799
		743	Rrm	N12 12.481 E75 26.116
		744	Shr	N10 45.528 E76 16.365
		745	Snc	N11 51.383 E75 24.739
		746	Ss1	N10 17.520 E76 28.121
		747	T 1	N9 53.868 E76 43.408
		748	T 2	N9 53.869 E76 43.409
		749	T 5	N9 54.457 E76 43.043
		750	T 6	N9 53.558 E76 42.569
		751	Ta	N9 12.809 E76 44.793
		752	Ta 1	N9 11.475 E76 44.729
		753	Ta 2	N9 10.569 E76 44.508
		754	Tam	N11 25.652 E75 56.534
		755	Tch	N11 52.194 E75 24.129
		756	Td 1	N9 49.373 E76 43.412
		757	Tdy	N9 23.137 E76 41.922
		758	Tdy 1	N9 23.361 E76 43.265
		759	Tdy 2	N9 23.380 E76 43.543
		760	Ted	N9 23.331 E76 43.964
		761	Ted 1	N9 23.095 E76 44.418
		762	Tga	N9 28.666 E76 34.915
		763	Thd	N9 39.513 E76 46.641
		764	Thd 1	N9 39.937 E76 46.749
		765	Thk	N9 13.639 E76 46.884
		766	Tho	N9 00.105 E76 55.683
		767	Thr	N10 27.236 E76 15.486
		768	Thr 1	N10 32.614 E76 11.018
		769	Thr 2	N10 35.840 E76 08.946
		770	Thra	N10 56.738 E76 31.453
		771	Tiu	N12 15.326 E75 22.389
		772	Tlp	N9 47.553 E76 27.554
		773	Tlpa	N11 50.514 E75 55.041
		774	Tlpm	N11 40.268 E75 46.159
		775	Tlr	N9 23.679 E76 41.319
		776	Tlr 1	N9 23.767 E76 40.871
		777	Tlr 3	N9 23.549 E76 41.703
		778	Tlr 4	N9 23.309 E76 41.845
		779	Tly	N12 12.564 E75 25.233
		780	Tp	N9 47.648 E76 27.840
		781	Tp 1	N9 48.037 E76 28.642
		782	Tp 10	N9 49.680 E76 33.677
		783	Tp 11	N9 49.949 E76 34.381
		784	Tp 12	N9 50.125 E76 35.378
		785	Tp 2	N9 48.596 E76 29.640
		786	Tp 3	N9 49.272 E76 29.586
		787	Tp 4	N9 49.577 E76 29.757
		788	Tp 5	N9 49.620 E76 30.059
		789	Tp 6	N9 49.964 E76 30.774
		790	Tp 7	N9 50.279 E76 31.641
		791	Tp 8	N9 49.828 E76 32.650
		792	Tp 9	N9 49.812 E76 33.148
		793	Tpa	N11 04.313 E75 54.196
		794	Tpl	N12 01.494 E75 22.019
		795	Tpl 1	N12 03.294 E75 20.485
		796	Tpr	N9 56.823 E76 21.242
		797	Tpu	N9 57.186 E76 20.427
		798	Tpu 1	N9 56.333 E76 21.088
		799	Trkd	N11 00.261 E76 10.605
		800	Trt	N11 08.796 E76 07.154
		801	Tsr	N10 29.407 E76 14.028
		802	Tsr 1	N10 30.565 E76 13.343
		803	Tsr 5	N10 31.196 E76 11.623
		804	Tta	N9 35.652 E76 30.191
		805	Tta 1	N9 35.452 E76 29.823
		806	Tu 1	N9 13.432 E76 41.026
		807	Tu 2	N9 13.269 E76 42.310
		808	Tu 3	N9 13.281 E76 42.930
		809	Tu 4	N9 13.883 E76 44.590
		810	Tv 1	N9 21.865 E76 35.089
		811	Tv 2	N9 23.247 E76 34.720
		812	Tv 3	N9 23.140 E76 36.076
		813	Tv 4	N9 23.155 E76 36.424
		814	Tv 5	N9 23.144 E76 37.194
		815	Tv 6	N9 22.886 E76 37.698
		816	Tv 7	N9 22.097 E76 32.829
		817	Tv 8	N9 22.696 E76 33.572
		818	Tv 9	N9 24.338 E76 34.980
		819	UL	N11 25.712 E75 46.165
		820	Ul 2	N11 27.944 E75 46.323
		821	Ula	N9 13.749 E76 42.071
		822	Ula 1	N9 14.139 E76 41.476
		823	Uli	N11 57.166 E75 38.359
		824	Uth 1	N9 19.098 E76 47.984
		825	Uth 2	N9 20.529 E76 47.632
		826	Uy 0	N9 39.595 E76 31.963
		827	Uy 1	N9 40.159 E76 33.073
		828	Uy 2	N9 40.281 E76 32.723
		829	Uy 3	N9 39.946 E76 31.933
		830	Uz	N9 47.189 E76 36.635
		831	Uz 1	N9 46.884 E76 35.639
		832	Uz 2	N9 46.923 E76 34.819
		833	Va 10	N9 20.890 E76 54.925
		834	Va 12	N9 20.532 E76 50.276
		835	Va 13	N9 20.303 E76 49.488
		836	Va 14	N9 20.995 E76 48.523
		837	Va 2	N9 20.896 E76 50.075
		838	Va 3	N9 19.982 E76 49.309
		839	Va 4	N9 21.666 E76 50.333
		840	Va 5	N9 21.632 E76 51.784
		841	Va 6	N9 21.749 E76 52.189
		842	Va 7	N9 21.704 E76 53.115
		843	Va 8	N9 21.757 E76 53.582
		844	Va 9	N9 21.066 E76 54.434
		845	Vah	N9 33.986 E76 41.543
		846	Vah 1	N9 33.624 E76 40.910
		847	Vah 2	N9 33.166 E76 40.919
		848	Vah 4	N9 32.618 E76 41.049
		849	Vak	N9 48.741 E76 26.752
		850	Val	N8 58.478 E76 49.194
		851	Val 1	N8 58.407 E76 49.689
		852	Val 2	N8 58.022 E76 49.967
		853	Val 3	N8 57.137 E76 50.657
		854	Val 4	N8 56.596 E76 50.905
		855	Van	N11 11.330 E76 14.033
		856	Var	N9 35.717 E76 30.824
		857	Vato	N11 40.447 E75 42.937
		858	Vdvr	N9 35.419 E76 33.973
		859	Veg	N10 01.641 E76 23.877
		860	Vell	N11 03.112 E76 09.024
		861	Vgr	N11 02.940 E75 56.308
		862	Vhm	N10 19.637 E76 08.563
		863	Vil	N10 28.366 E76 06.119
		864	Vk 1	N9 41.552 E76 33.125
		865	Vk 10	N9 46.902 E76 27.823
		866	Vk 11	N9 47.081 E76 27.003
		867	Vk 12	N9 47.027 E76 26.241
		868	Vk 13	N9 46.541 E76 25.865
		869	Vk 14	N9 46.090 E76 25.019
		870	Vk 15	N9 45.698 E76 24.713
		871	Vk 16	N9 45.450 E76 23.806
		872	Vk 17	N9 45.138 E76 23.456
		873	Vk 2	N9 42.602 E76 32.058
		874	Vk 3	N9 43.133 E76 31.639
		875	Vk 4	N9 44.312 E76 30.967
		876	Vk 5	N9 44.603 E76 30.813
		877	Vk 6	N9 45.282 E76 30.205
		878	Vk 7	N9 45.614 E76 29.599
		879	Vk 8	N9 46.179 E76 29.286
		880	Vk 9	N9 46.443 E76 28.627
		881	Vkad	N10 52.027 E76 33.459
		882	Vkk	N12 21.891 E75 17.176
		883	Vkl 1	N9 24.097 E76 40.198
		884	Vkl 2	N9 23.997 E76 40.415
		885	Vku	N12 22.978 E75 13.127
		886	Vku 1	N12 22.792 E75 13.287
		887	Vku 2	N12 22.315 E75 13.968
		888	Vku 3	N12 22.196 E75 14.767
		889	Vku 4	N12 21.970 E75 15.276
		890	Vku 5	N12 22.308 E75 15.940
		891	Vku 6	N12 22.677 E75 16.649
		892	Vku 7	N12 22.283 E75 16.904
		893	Vku 8	N12 21.526 E75 17.187
		894	Vla	N10 54.316 E76 03.304
		895	Vlb	N11 07.651 E76 02.792
		896	Vllr	N9 34.925 E76 36.582
		897	Vllr 1	N9 34.491 E76 37.074
		898	Vlp	N10 28.982 E76 08.004
		899	Vlv 1	N9 28.348 E76 43.809
		900	Vlvr	N9 28.103 E76 43.668
		901	Vly	N11 54.007 E75 25.169
		902	Vm	N9 21.355 E76 32.475
		903	Vmb	N8 37.073 E76 59.315
		904	Vmb 1	N8 37.459 E76 58.518
		905	Vmb 2	N8 37.437 E76 58.225
		906	Vmb 3	N8 37.684 E76 57.702
		907	Vmb 4	N8 38.222 E76 56.301
		908	Vmb 5	N8 38.275 E76 56.015
		909	Vmda	N11 44.178 E75 57.969
		910	Vmp	N8 43.532 E76 53.884
		911	Vmy	N9 14.615 E76 40.398
		912	Vmy 1	N9 14.693 E76 39.700
		913	Vmy 2	N9 14.700 E76 37.941
		914	Vmy 3	N9 14.753 E76 37.241
		915	Vmy 4	N9 15.171 E76 36.308
		916	Vmy 5	N9 15.340 E76 35.393
		917	Vn 1	N9 24.483 E76 40.171
		918	Vn 2	N9 24.081 E76 40.067
		919	Vn 3	N9 23.616 E76 40.135
		920	Vny	N11 02.059 E75 56.347
		921	Vpr	N9 27.308 E76 41.219
		922	Vptm	N11 56.093 E75 21.205
		923	Vrr	N9 27.921 E76 34.042
		924	Vtp	N10 17.181 E76 29.968
		925	Vz	N9 56.582 E76 38.555
		926	Wan 1	N11 11.994 E76 14.121
		927	Wdk	N10 41.930 E76 15.827
