# Supplementary material for: Population Explosions of Tiger Moth Lead to Lepidopterism Mimicking Infectious Fever Outbreaks
Source: PLoS One. 2016 Apr 13;11(4):e0152787. doi: 10.1371/journal.pone.0152787 (PMC4830441; doi:10.1371/journal.pone.0152787)
Supplement: S2 Dataset — Rats exposed to live moths had severe itching all over the body. Frequency and duration of itching was significant in experimental rats exposed to live tiger moths compared to unexposed rats. (XLSX) [file pone.0152787.s002.xlsx]

## Sheet: Sheet1
Toxin exposed rat A	Start frame (min)	End frame (min)	Duration (min)		Unexposed rat A	Start frame (min)	End frame (min)	Duration (min)
1	00:00:00	00:31:00	0.31		1	3.38	3.42	0.04
2	0.33	0.36	0.03		2	3.43	3.49	0.06
3	1.4	2.2	0.4		3	6.23	6.26	0.03
4	3.1	6.13	3.03		4	8.32	8.51	0.19
5	7.04	7.09	0.05		5	13.11	13.28	0.17
6	7.4	8.09	0.29		6	13.31	13.36	0.05
7	8.36	8.42	0.06		7	24.33	24.58	0.25
8	10.5	10.58	0.08				Total duration	1.19
9	11.15	11.18	0.03
10	12.49	12.54	0.05
11	13.08	13.37	0.29
12	13.45	13.56	0.11
13	14.01	14.27	0.26
14	15.35	15.57	0.22
15	16.04	16.13	0.09
16	18.01	19.59	1.58
17	20.01	20.05	0.04
18	20.1	23.39	3.29
19	23.47	25.23	1.36
20	25.25	29.59	4.34
		Total duration	15.57
Toxin exposed rat B	Start frame (min)	End frame (min)	Duration (min)		Unexposed rat B	Start frame (min)	End frame (min)	Duration (min)
1	1.37	3.21	1.44		1	1.3	1.45	0.15
2	3.23	3.38	0.15		2	4.42	5.15	0.33
3	3.41	4.35	0.54		3	8.13	9.02	0.49
4	4.38	5.3	0.52		4	10.08	10.1	0.02
5	5.43	7.05	1.22		5	10.52	11.1	0.18
6	10.07	12.2	2.13		6	21.12	21.3	0.18
7	12.42	13.2	0.38		7	23.57	24.2	0.23
8	17.38	18.02	0.24		8	24.5	25.06	0.16
9	18.15	19.26	1.11				Total duration	2.54
10	19.56	20.48	0.52
11	20.52	22.04	1.12
12	22.16	23.22	1.06
		Total duration	10.43
